# Supplementary material for: Reappraisal of the DNA phosphorothioate modification machinery: uncovering neglected functional modalities and identification of new counter-invader defense systems
Source: Nucleic Acids Res. 2024 Jan 2;52(3):1005–26. doi: 10.1093/nar/gkad1213 (PMC10853773; doi:10.1093/nar/gkad1213)
Supplement: gkad1213_Supplemental_Files [file gkad1213_supplemental_files.zip]

Archive with 3 entries (3 files):
- Supplementary_Dataset_1.pdf.pdf
- Supplementary_Dataset_2.pdf.pdf
- Supplementary_Dataset_3.pdf.pdf
